# Supplementary material for: Prevalence and significance of Mycoplasma genitalium in women living with HIV in Denmark
Source: BMC Res Notes. 2017 Sep 7;10:468. doi: 10.1186/s13104-017-2776-5 (PMC5590158; doi:10.1186/s13104-017-2776-5)
Supplement: Supplementary file 1 — Additional file 1. Dataset with the results of M. genitalium PCR on the cervical samples. [file 13104_2017_2776_MOESM1_ESM.xlsx]

## Sheet: Ark1
	INF-HPV projekt.Mycoplasma genitalium og BV.
Labnummer	Prøvenummer	Afsender	Prøvetagningsdato	Modtaget	Mg PCR	Pyro PCR	Sekvensnr.	Bemærkninger	Atop. Vag.	Megasph.Etype1	BVAB 1	Prevotella genus
1	M57360	Hvidovre Hospital	31.01.13	11.02.13	neg				108880	176299	0	212183
2	H42946	Hvidovre Hospital	05.02.13	11.02.13	neg				0	0	0	668
3	M57361	Hvidovre Hospital	05.02.13	11.02.13	neg				7324	0	0	11850
4	M57359	Hvidovre Hospital	07.02.13	11.02.13	neg				0	0	0	0
5	M57358	Hvidovre Hospital	07.02.13	11.02.13	neg				0	0	0	0
6	M57357	Hvidovre Hospital	08.02.13	11.02.13	neg				31256	45561	726974	265071
7	H42948	Hvidovre Hospital	05.02.13	11.02.13	neg				84	0	2	7
8	M57362	Hvidovre Hospital	07.02.13	11.02.13	neg				23372	0	0	7
9	H42869	Hvidovre Hospital	18.02.13	21.02.13	neg				322417	0	0	2585
10	H42879	Hvidovre Hospital	14.02.13	21.02.13	neg				3127130	0	0	3949950
11	H42884	Hvidovre Hospital	14.02.13	21.02.13	neg				0	0	0	85
12	H42890	Hvidovre Hospital	18.02.13	21.02.13	neg				4	0	0	39
13	H42891	Hvidovre Hospital	18.02.13	21.02.13	neg				932	0	3	38947
14	F29438	Hvidovre Hospital	21.02.13	22.02.13	neg				5453	39245	0	545106
15	F29542	Hvidovre Hospital	20.02.13	22.02.13	25	pos	0		144167	76930	0	1897510
16	F29549	Hvidovre Hospital	20.02.13	22.02.13	neg				0	0	0	28
17	T42068	Hvidovre Hospital	21.02.13	26.02.13	neg				0	0	0	17
18	W58050	Århus Un.Hos.Skejby	26.02.13	27.02.13	neg				0	0	0	15
19	W58903	Hvidovre Hospital	04.03.13	06.03.13	neg				1	0	0	12
20	W58908	Hvidovre Hospital	04.03.13	06.03.13	neg				0	0	0	31
21	W59304	Hvidovre Hospital	05.03.13	06.03.13	neg				0	0	0	475
22	W59309	Hvidovre Hospital	05.03.13	06.03.13	neg				33510	23864	0	321646
23	F31048	Hvidovre Hospital	07.03.13	08.03.13	neg				415741	57729	0	1867530
24	F31058	Hvidovre Hospital	07.03.13	08.03.13	neg				1	0	0	82
25	W121	Hvidovre Hospital	07.03.13	13.03.13	neg				0	0	0	0
26	W123	Hvidovre Hospital	07.03.13	13.03.13	neg				254	0	0	16
27	W120	Hvidovre Hospital	07.03.13	13.03.13	neg				0	0	0	9
28	W125	Hvidovre Hospital	08.03.13	13.03.13	neg				0	0	0	0
29	W128	Hvidovre Hospital	11.03.13	13.03.13	neg				0	0	0	0
30	W130	Århus Un.Hos.Skejby	11.03.13	13.03.13	neg				19120	0	0	254750
31	W131	Århus Un.Hos.Skejby	12.03.13	13.03.13	neg				2271	4767	0	3241
32	W385	Hvidovre Hospital	12.03.13	13.03.13	neg				4830	22150	0	796276
33	H45945	Hvidovre Hospital	13.03.13	15.03.13	neg				9	1	48	221
34	H46069	Århus Un.Hos.Skejby	13.03.13	15.03.13	neg				0	0	0	854
35	M1800	Hvidovre Hospital	12.03.13	15.03.13	46	pos	0		1656	54713	0	0
36	M1802	Hvidovre Hospital	12.03.13	15.03.13	neg				178578	88780	4582	2208700
37	M1807	Hvidovre Hospital	13.03.13	15.03.13	neg				0	0	0	2698
38	M1810	Hvidovre Hospital	14.03.13	15.03.13	neg				0	0	1	12
39	M1811	Hvidovre Hospital	14.03.13	15.03.13	neg				0	0	0	5045
40	M1813	Hvidovre Hospital	14.03.13	15.03.13	neg				0	0	0	1455
41	M2245	Hvidovre Hospital	14.03.13	18.03.13	neg				0	0	0	308
42	M2256	Hvidovre Hospital	14.03.13	18.03.13	neg				0	0	0	0
43	T45180	Hvidovre Hospital	18.03.13	19.03.13	neg				12	0	0	424
44	W1001	Århus Un.Hos.Skejby	18.03.13	20.03.13	neg				0	0	0	0
45	H46995	Hvidovre Hospital	18.03.13	21.03.13	neg				0	0	2	14
46	H47001	Århus Un.Hos.Skejby	19.03.13	21.03.13	neg				0	0	0	0
47	H47004	Århus Un.Hos.Skejby	20.03.13	21.03.13	neg				1762	0	0	472
48	F33258	Hvidovre Hospital	19.03.13	21.03.13	neg				99655	39107	0	495311
49	F33261	Hvidovre Hospital	21.03.13	22.03.13	neg				0	0	0	4985
50	F33265	Hvidovre Hospital	21.03.13	22.03.13	neg				2	0	0	294
51	T46807	Hvidovre Hospital	22.03.13	02.04.13	neg				51297	47888	0	81364
52	T46809	Hvidovre Hospital	21.03.13	02.04.13	neg				36214	25881	0	1010740
53	T46814	Hvidovre Hospital	21.03.13	02.04.13	neg				45	0	0	30
54	T46816	Hvidovre Hospital	21.03.13	02.04.13	neg				0	0	0	0
55	T46818	Hvidovre Hospital	25.03.13	02.04.13	neg				0	0	0	145
56	T46822	Hvidovre Hospital	25.03.13	02.04.13	neg				358492	89492	0	122012
57	T46833	Hvidovre Hospital	26.03.13	02.04.13	neg				116851	131895	674585	2417020
58	T46836	Hvidovre Hospital	26.03.13	02.04.13	neg				433979	35489	0	672388
59	T46840	Hvidovre Hospital	26.03.13	02.04.13	neg				59861	12768	0	339267
60	T47099	Hvidovre Hospital	23.03.13	02.04.13	neg				180144	28920	0	603953
61	T47113	Hvidovre Hospital	26.03.13	02.04.13	neg				1	0	5	35
62	T47123	Hvidovre Hospital	26.03.13	02.04.13	neg				7457	0	0	29
63	W3347	Hvidovre Hospital	02.04.13	03.04.13	neg				49212	172183	0	2101340
64	W3349	Århus Un.Hos.Skejby	02.04.13	03.04.13	neg				0	0	0	264
65	H48664	Hvidovre Hospital	02.04.13	04.04.13	neg				394490	0	6	35421
66	M4247	Hvidovre Hospital	04.04.13	08.04.13	neg				50	0	0	189
67	M4260	Hvidovre Hospital	04.04.13	08.04.13	neg				0	0	0	30
68	M4263	Hvidovre Hospital	04.04.13	08.04.13	neg				0	0	0	11
69	M4267	Hvidovre Hospital	04.04.13	08.04.13	neg				345	0	0	44
70	W4529	Århus Un.Hos.Skejby	09.04.13	10.04.13	neg				1365	0	0	72
71	W4531	Århus Un.Hos.Skejby	09.04.13	10.04.13	neg				0	0	0	3
72	M5454	Hvidovre Hospital	11.04.13	15.04.13	neg				291454	0	0	1670
73	M5458	Hvidovre Hospital	11.04.13	15.04.13	neg				32216	59098	469430	1214050
74	F37731	Hvidovre Hospital	15.04.13	03.05.13	neg				0	0	0	225
75	F37734	Århus Un.Hos.Skejby	15.04.13	03.05.13	neg				0	0	12	154
76	F37735	Hvidovre Hospital	16.04.13	03.05.13	neg				0	0	0	111
77	F37757	Århus Un.Hos.Skejby	16.04.13	03.05.13	neg				0	0	2	112
78	F37758	Århus Un.Hos.Skejby	16.04.13	03.05.13	neg				0	0	0	32
79	F37759	Hvidovre Hospital	16.04.13	03.05.13	neg				10	0	0	64
80	F37762	Århus Un.Hos.Skejby	18.04.13	03.05.13	neg				1	0	0	119
81	F37765	Hvidovre Hospital	23.04.13	03.05.13	neg				309461	243371	0	754534
82	F37769	Hvidovre Hospital	23.04.13	03.05.13	neg				0	0	0	113
83	F37772	Hvidovre Hospital	23.04.13	03.05.13	neg				0	0	0	11
84	F37774	Århus Un.Hos.Skejby	30.04.13	03.05.13	neg				101730	0	3	40967
85	F37776	Århus Un.Hos.Skejby	30.04.13	03.05.13	neg				0	0	0	19
86	M11163	Århus Un.Hos.Skejby	30.04.13	03.05.13	neg				0	0	0	6
87	M11168	Hvidovre Hospital	02.05.13	06.05.13	neg				0	0	0	175
88	F38789	Hvidovre Hospital	07.05.13	10.05.13	neg				1675	0	0	12
89	F38791	Hvidovre Hospital	07.05.13	10.05.13	neg				0	0	0	6
90	F38792	Hvidovre Hospital	07.05.13	10.05.13	neg				90844	45682	0	4581480
91	F38798	Århus Un.Hos.Skejby	07.05.13	10.05.13	neg				0	0	0	39
92	F38810	Århus Un.Hos.Skejby	07.05.13	10.05.13	neg				0	0	0	15
93	F38817	Århus Un.Hos.Skejby	08.05.13	10.05.13	neg				0	0	0	13
94	M11755	Rigshospitalet	08.05.13	13.05.13	neg			svaret ud i LIMS	2	0	0	2230
95	W9488	Århus Un.Hos.Skejby	13.05.13	15.05.13	neg				2142	1450	0	63428
96	W9504	Århus Un.Hos.Skejby	14.05.13	15.05.13	neg				1394	0	0	63798
97	W9509	Århus Un.Hos.Skejby	14.05.13	15.05.13	neg				0	0	0	1078
98	H54172	Århus Un.Hos.Skejby	15.05.13	16.05.13	neg				0	0	0	138
99	T54428	Århus Un.Hos.Skejby	16.05.13	21.05.13	neg				0	0	0	0
100	T54884	Hvidovre Hospital	16.05.13	21.05.13	neg				1594	0	0	63
101	T54885	Hvidovre Hospital	16.05.13	21.05.13	neg				0	0	0	281
102	T54886	Hvidovre Hospital	16.05.13	21.05.13	neg				83399	0	0	887
103	W10812	Rigshospitalet	21.05.13	22.05.13	neg				0	0	1	2
104	W10814	Rigshospitalet	21.05.13	22.05.13	neg				0	0	0	11
105	W10826	Rigshospitalet	21.05.13	22.05.13	neg				0	0	0	182
106	W10828	Rigshospitalet	21.05.13	22.05.13	neg			svaret ud i LIMS	2	0	0	0
107	T55361	Hvidovre Hospital	21.05.13	23.05.13	neg				2123	0	0	4
108	M13269	Århus Un.Hos.Skejby	23.05.13	27.05.13	neg				449	147	0	13235
109	M13272	Århus Un.Hos.Skejby	24.05.13	27.05.13	neg				0	1	0	260
110	M13409	Hvidovre Hospital	23.05.13	27.05.13	neg				2443	0	0	820
111	M13413	Hvidovre Hospital	23.05.13	27.05.13	neg				17229	13327	0	265264
112	M13415	Hvidovre Hospital	23.05.13	27.05.13	neg			svaret ud i LIMS	36431	29184	0	1697980
113	W11544	Rigshospitalet	27.05.13	29.05.13	neg				1	0	0	189
114	F41599	Hvidovre Hospital	28.05.13	31.05.13	neg				151055	0	1765900	239653
115	F41604	Hvidovre Hospital	28.05.13	31.05.13	neg				175523	18290	0	2116030
116	F41613	Hvidovre Hospital	28.05.13	31.05.13	neg				0	12086	0	0
117	F41618	Hvidovre Hospital	28.05.13	31.05.13	neg				2887	0	0	144
118	F41639	Hvidovre Hospital	30.05.13	31.05.13	neg				22824	2126	0	31
119	F41653	Hvidovre Hospital	30.05.13	31.05.13	neg				2209	0	56011	31055
120	M14532	Århus Un.Hos.Skejby	30.05.13	03.06.13	neg				1719	1167	0	12
121	M14536	Århus Un.Hos.Skejby	30.05.13	03.06.13	neg				0	0	0	9
122	M14537	Århus Un.Hos.Skejby	30.05.13	03.06.13	neg				623	0	339	10056
123	H57425	Århus Un.Hos.Skejby	03.06.13	06.06.13	neg				0	801	0	67
124	H57426	Rigshospitalet	04.06.13	06.06.13	neg				0	0	0	20
125	H57430	Rigshospitalet	04.06.13	06.06.13	neg				0	0	0	0
126	H57435	Århus Un.Hos.Skejby	04.06.13	06.06.13	neg				0	0	0	0
127	W12770	Århus Un.Hos.Skejby	06.06.13	12.06.13	neg				0	0	0	2259
128	W12771	Århus Un.Hos.Skejby	06.06.13	12.06.13	neg				163	0	0	7
129	W12772	Hvidovre Hospital	06.06.13	12.06.13	neg				0	0	0	0
130	W12775	Hvidovre Hospital	06.06.13	12.06.13	neg				8	0	0	70552
131	W12779	Hvidovre Hospital	06.06.13	12.06.13	neg				271323	0	0	312666
132	H58419	Århus Un.Hos.Skejby	11.06.13	13.06.13	neg				561	8070	0	3838
133	H58421	Århus Un.Hos.Skejby	11.06.13	13.06.13	neg				0	12098	0	12
134	H58423	Århus Un.Hos.Skejby	11.06.13	13.06.13	neg				1	0	0	6
135	H58424	Hvidovre Hospital	11.06.13	13.06.13	neg				0	0	0	791
136	H58446	Hvidovre Hospital	11.06.13	13.06.13	neg				88708	0	0	2500230
137	T58802	Hvidovre Hospital	13.06.13	18.06.13	neg				1	68085	0	0
138	T58803	Hvidovre Hospital	13.06.13	18.06.13	neg				0	0	0	4
139	T58804	Århus Un.Hos.Skejby	17.06.13	18.06.13	neg				0	0	0	7708
140	H58971	Århus Un.Hos.Skejby	19.06.13	20.06.13	neg				0	0	0	116325
141	H59240	Rigshospitalet	19.06.13	20.06.13	neg				0	6775	0	22
142	H59242	Rigshospitalet	19.06.13	20.06.13	neg				0	0	0	74
143	H59245	Rigshospitalet	19.06.13	20.06.13	neg				0	0	0	24
144	H59247	Rigshospitalet	19.06.13	20.06.13	neg				0	0	0	30436
145	H59250	Rigshospitalet	19.06.13	20.06.13	neg			svaret ud i LIMS	0	0	0	5697
146	M16998	Hvidovre Hospital	19.06.13	21.06.13	neg				0	0	0	3410
147	M16999	Århus Un.Hos.Skejby	20.06.13	24.06.13	neg				0	0	0	4
148	M17325	Hvidovre Hospital	20.06.13	24.06.13	neg				0	0	0	30
149	H60252	Hvidovre Hospital	25.06.2013	27.06.13	neg			svaret ud i LIMS	neg	neg	neg	3
150	W15809	Århus Un.Hos.Skejby	25.06.2013	28.06.13	neg				neg	neg	neg	1
151	W16004	Rigshospitalet	02.07.13	03.07.13	neg				neg	neg	neg	neg
152	W16005	Rigshospitalet	02.07.13	03.07.13	neg			svaret ud i LIMS	1	neg	neg	487270
153	M19837	Århus Un.Hos.Skejby	09.07.13	10.07.13	neg				neg	neg	neg	41
154	H2331	Hvidovre Hospital	23.07.13	25.07.13	neg				13324	4220	neg	183745
155	H2337	Hvidovre Hospital	23.07.13	25.07.13	neg			svaret ud i LIMS	neg	neg	neg	2
156	M20836	Hvidovre Hospital	25.07.13	29.07.13	neg				neg	neg	neg	1
157	W18910	Århus Un.Hos.Skejby	30.07.13	31.07.13	neg				8515	4835	neg	184263
158	H3211	Århus Un.Hos.Skejby	30.07.13	01.08.13	neg				8506	2185	6801	260332
159	M21505	Hvidovre Hospital	01.08.13	05.08.13	neg				neg	neg	neg	52
160	M21512	Hvidovre Hospital	01.08.13	05.08.13	neg	neg		svaret ud i LIMS	neg	neg	neg	2
161	F49181	Århus Un.Hos.Skejby	06.08.13	08.08.13	14	neg	Mg 2 gang neg		40153	9255	neg	1101331
162	M22537	Hvidovre Hospital	08.08.13	12.08.13	neg				1	neg	neg	neg
163	M22538	Hvidovre Hospital	08.08.13	12.08.13	neg				64	5	23999	200498
164	T4812	Århus Un.Hos.Skejby	12.08.13	13.08.13	neg				111	10	1990	12295
165	H4831	Århus Un.Hos.Skejby	14.08.13	15.08.13	neg				neg	neg	neg	49
166	H4990	Hvidovre Hospital	13.08.13	15.08.13	neg				neg	neg	neg	161382
167	H4996	Hvidovre Hospital	13.08.13	15.08.13	neg				8	neg	neg	2931
168	W21446	Hvidovre Hospital	20.08.13	21.08.13	neg				19	neg	neg	194
169	H5692	Århus Un.Hos.Skejby	21.08.13	22.08.13	neg				1	neg	neg	1
170	H5701	Odense Univ.Hospital	21.08.13	22.08.13	neg				1	neg	neg	2443
171	H5709	Odense Univ.Hospital	21.08.13	22.08.13	neg				neg	neg	neg	neg
172	H5713	Odense Univ.Hospital	21.08.13	22.08.13	neg				2893	neg	neg	158271
173	H5834	Hvidovre Hospital	21.08.13	22.08.13	neg				neg	neg	neg	34
174	H5836	Hvidovre Hospital	21.08.13	22.08.13	neg				14	neg	neg	98
175	H6377	Århus Un.Hos.Skejby	22.08.13	26.08.13	neg				neg	neg	neg	1
176	H6381	Hvidovre Hospital	22.08.13	26.08.13	neg				4969	195	neg	88183
177	H6383	Hvidovre Hospital	22.08.13	26.08.13	neg				12105	245	6652	883202
178	H6387	Århus Un.Hos.Skejby	26.08.13	28.08.13	neg				547	neg	neg	204166
179	H6390	Odense Univ.Hospital	26.08.13	28.08.13	neg				42661	1745	neg	595663
180	H6393	Århus Un.Hos.Skejby	26.08.13	28.08.13	neg			svaret ud i LIMS	77	neg	neg	5476
181	H51660	Odense Univ.Hospital	29.08.13	30.08.13	neg				7	neg	neg	15
182	H51666	Odense Univ.Hospital	29.08.13	30.08.13	neg				1	neg	neg	138
183	H51669	Odense Univ.Hospital	29.08.13	30.08.13	neg				9478	neg	neg	21542
184	H51672	Odense Univ.Hospital	29.08.13	30.08.13	34.5	pos	0		1670	10	neg	6869
185	H51675	Århus Un.Hos.Skejby	29.08.13	30.08.13	neg				neg	neg	neg	1
186	W23202	Århus Un.Hos.Skejby	30.08.13	04.09.13	neg				302	5	83	34
187	W24250	Århus Un.Hos.Skejby	03.09.13	11.09.13	neg				neg	neg	neg	neg
188	W24254	Aalborg sygehus afs. syd	05.09.13	11.09.13	neg				13	neg	neg	80
189	W24256	Aalborg sygehus afs. syd	06.09.13	11.09.13	neg				7	neg	neg	neg
190	W24258	Aalborg sygehus afs. syd	05.06.13	11.09.13	neg				55	neg	neg	neg
191	W24260	Aalborg sygehus afs. syd	05.09.13	11.09.13	neg				71	neg	neg	249
192	W24262	Aalborg sygehus afs. syd	06.09.13	11.09.13	neg	neg			6	neg	neg	1
193	W24283	Aalborg sygehus afs. syd	06.09.13	11.09.13	neg				7	neg	neg	428
194	W24286	Aalborg sygehus afs. syd	05.09.13	11.09.13	neg				1221	65	neg	1799
195	W24288	Aalborg sygehus afs. syd	05.09.13	11.09.13	neg	neg			1	neg	neg	177
196	H8681	Rigshospitalet	10.09.13	12.09.13	neg				13069	8090	421498	neg
197	H8683	Rigshospitalet	10.09.13	12.09.13	neg			svaret ud i LIMS	1983	4815	214442	1152189
198	H8684	Hvidovre Hospital	09.09.13	12.09.13	neg				539	neg	neg	743
199	F53794	Hvidovre Hospital	10.09.13	13.09.13	neg				neg	neg	neg	23
200	F53793	Hvidovre Hospital	10.09.13	13.09.13	neg				neg	neg	neg	249
201	F54423	Århus Un.Hos.Skejby	18.09.13	20.09.13	neg			ny opr. Neg	neg	neg	neg	4
202	M27920	Århus Un.Hos.Skejby	19.09.13	23.09.13	neg			svaret ud i LIMS	90	neg	neg	235046
203	W27551	Odense Univ.Hospital	30.09.13	02.10.13	neg			svaret ud i LIMS	3855	695	neg	287227
204	w28390	Odense Univ.Hospital	07.10.13	09.10.13	neg				22136	neg	neg	neg
205	w28387	Odense Univ.Hospital	07.10.13	09.10.13	neg				neg	neg	neg	16
206	w28386	Odense Univ.Hospital	07.10.13	09.10.13	neg				7861	4765	297508	1234093
207	w28384	Odense Univ.Hospital	07.10.13	09.10.13	neg				neg	neg	0.3	14613
208	M30654	Århus Un.Hos.Skejby	11.10.13	14.10.13	neg			svaret ud i LIMS	neg	neg	neg	5
209	W29442	Hvidovre Hospital	10.10.13	16.10.13	neg				neg	neg	neg	47
210	W29441	Hvidovre Hospital	10.10.13	16.10.13	neg				neg	neg	neg	31
211	F58601	Rigshospitalet	22.10.13	25.10.13	neg				neg	neg	neg	188
212	F58602	Rigshospitalet	22.10.13	25.10.13	neg				neg	neg	neg	neg
213	F58605	Århus Un.Hos.Skejby	24.10.13	25.10.13	neg				neg	neg	neg	neg
214	W31308	Odense Univ.Hospital	28.10.13	30.10.13	neg			svaret ud i LIMS	neg	neg	neg	414
215	M32803	Hvidovre Hospital	29.10.13	04.10.13	neg				neg	neg	neg	1
216	M32805	Hvidovre Hospital	29.10.13	04.10.13	neg				neg	neg	neg	43
217	M32807	Hvidovre Hospital	29.10.13	04.10.13	neg				4	neg	neg	4
218	M32808	Hvidovre Hospital	29.10.13	04.10.13	neg			svaret ud i LIMS	neg	neg	neg	3830
219	W32144	Odense Univ.Hospital	04.11.13	06.11.13	neg				2	neg	416	603463
220	W32149	Hvidovre Hospital	31.10.13	06.11.13	neg				neg	neg	neg	869
221	W32150	Århus Un.Hos.Skejby	05.11.13	06.11.13	3/neg	neg		ny opr. neg	789	neg	neg	1
222	F1	Hvidovre Hospital	05.11.13	08.11.13	neg			svaret ud i LIMS	1	neg	neg	24
223	H18841	Rigshospitalet	19.11.13	21.11.13	neg				2172	1925	neg	267933
224	F2371	Rigshospitalet	19.11.13	22.11.13	neg				neg	neg	neg	14
225	M36452	Århus Un.Hos.Skejby	22.11.13	25.11.13	neg				850	925	neg	35144
226	F3300	Hvidovre Hospital	26.11.13	29.11.13	neg					neg	neg	206
227	F3301	Hvidovre Hospital	26.11.13	29.11.13	neg					neg	neg	25
228	F3298	Aalborg sygehus afs. syd	28.11.13	29.11.13	neg					neg	neg	16
229	F3298		28.11.13	29.11.13	neg					neg	neg	16146
230	F3298		28.11.13	29.11.13	neg					183	neg	19372
231	F3298		28.11.13	29.11.13	neg					105	neg	317
232	W36975	Rigshospitalet	02.12.13	04.12.13	neg					neg	neg	35
233	W36976	Rigshospitalet	02.12.13	04.12.13	neg					neg	neg	15
234	H20222	også 228	28.11.13	05.12.13	neg					4113	neg	43710
235	H20214	Hvidovre Hospital	3.12.13	05.12.13	neg					neg	0.3	37
236	M38362	Rigshospitalet	05.12.13	09.12.13	neg					neg	0.4	1622
237											neg
238	M46444	Rigshospitalet	12.02.13	17.02.14	neg
239	M46447	Rigshospitalet	10.02.14	17.02.14	neg			svaret ud i LIMS
